# Supplementary material for: Coral Reefs at the Northernmost Tip of Borneo: An Assessment of Scleractinian Species Richness Patterns and Benthic Reef Assemblages
Source: PLoS One. 2015 Dec 31;10(12):e0146006. doi: 10.1371/journal.pone.0146006 (PMC4697805; doi:10.1371/journal.pone.0146006)
Supplement: S1 Table — The distance between the sites for both surveys ranged from 0.16 to 5.80 km apart of each other. (XLSX) [file pone.0146006.s010.xlsx]

## Sheet: S1
S1 Table. Locality data of coral species diversity and benthic surveys in the proposed Tun Mustapha Park.
The distance between the sites for both surveys ranged between 0.16 to 5.80 km apart of each other.
Site no.	Site name	Localities for diversity surveys		Localities for benthic surveys
		Latitude (N)	Longitude (E)	Latitude (N)	Longitude (E)
1	Linggisan	6°57'08.9"	117°17'01.5"	6°57'17.5"	117°16'42.1"
2	Mandidarah Is.	6°55'56.7"	117°21'15.4"	6°55'54.5"	117°20'59.0"
3	Lubani Rock	6°53'45.0"	117°23'15.8"	6°53'13.3"	117°22'47.4"
4	Lundayang	6°48'39.4"	117°21'59.1"	6°48'44.2"	117°21'35.0"
5	Tigabu, S	6°49'05.9"	117°29'13.5"	6°49'16.2"	117°28'16.3"
6	Tigabu Is. / Tigabu, E	6°53'51.7"	117°27'36.1"	6°53'42.8"	117°30'45.1"
7	Buwaning	6°58'59.3"	117°30'11.2"	6°59'02.8"	117°29'55.1"
8	Buwaning. E	7°00'23.6"	117°33'37.4"	7°00'07.8"	117°33'30.2"
9	Simaggot	7°02'34.4"	117°27'58.5"	7°02'37.9"	117°27'54.6"
10	Straggler Is.	7°05'15.0"	117°28'21.8"	7°05'14.3"	117°28'13.7"
11	Fairway Shoal	7°07'06.3"	117°30'42.6"	7°07'09.3"	117°30'33.3"
12	Paliuk	7°03'17.4"	117°22'32.6"	7°03'07.1"	117°21'49.2"
13	Tanjung Is. / P. Mati	7°05'37.1"	117°16'07.8"	7°04'52.6"	117°14'52.3"
14	Sibaliu, S	7°06'50.0"	117°22'36.8"	7°06'58.2"	117°22'46.1"
15	Purukan Sibaliu	7°12'41.5"	117°28'13.7"	7°12'31.6"	117°28'09.0"
16	Sibaliu, N	7°11'33.4"	117°23'38.0"	7°11'42.8"	117°23'07.1"
17	East Banggi Patches / Bankawan Reef, E	7°14'37.2"	117°24'04.3"	7°14'06.3"	117°22'35.2"
18	Bankawan Reef, SW	7°11'21.8"	117°17'39.4"	7°11'05.9"	117°17'13.3"
19	Latoan Patch	7°17'43.3"	117°24'06.1"	7°17'34.7"	117°22'05.9"
20	Banggi Outer Reef, NE	7°22'53.7"	117°22'24.6"	7°23'27.5"	117°21'30.7"
21	Balundangan Besar Is., NE	7°20'50.5"	117°21'24.3"	7°20'57.6"	117°21'06.2"
25	Mangsee Great Reef, E	-	-	7°29'19.4"	117°16'50.8"
26	Mangsee Great Reef, S	7°27'25.7"	117°14'11.2"	7°27'47.3"	117°15'15.1"
27	Mangsee Great Reef, SW	7°27'24.8"	117°13'21.6"	-	-
28	Kapitangan	-	-	7°21'08.9"	117°08'22.0"
29	Tiga Is., N	7°21'47.7"	117°02'41.6"	7°21'22.8"	117°03'17.0"
30	Tanjung Siagut, W	-	-	7°21'26.5"	116°58'17.5"
32	Tanjung Timohing	7°17'27.3"	116°53'03.2"	-	-
33	Kalutan Is., N	7°12'52.7"	116°50'30.8"	-	-
34	Molleangan Kecil Is., NW	7°04'50.7"	117°00'58.5"	7°04'55.4"	117°01'05.9"
35	Belaruan	7°01'50.1"	117°00'41.7"	7°02'04.5"	117°00'11.2"
36	Patanunan Is., S	7°05'59.7"	117°05'21.1"	7°05'57.2"	117°05'13.3"
37	Molleangan Besar Is., E	7°05'07.2"	117°03'33.8"	7°05'09.5"	117°03'39.4"
38	Carrington Reef, SW	7°07'49.4"	117°13'41.9"	-	-
39	Balak-Balak Is., S	7°07'22.6"	117°08'36.0"	7°07'12.4"	117°08'25.0"
40	Pancang Pukul	7°02'01.6"	117°04'25.1"	7°02'01.6"	117°04'24.5"
41	Kalang	6°59'48.1"	117°03'13.4"	-	-
43	Rosob	6°40'12.5"	116°54'23.7"	-	-
44	Mempakad Reef	6°42'59.7"	116°54'17.8"	-	-
45	Limau-Limauan	6°49'21.0"	116°52'32.4"	6°49'24.2"	116°52'26.0"
51	Bak-Bak	6°59'36.4"	116°50'27.7"	6°57'38.6"	116°50'23.0"
52	Pantai Bahagia	6°56'21.7"	116°50'25.7"	6°55'07.1"	116°50'54.5"
53	Tanjung Tigasamil	6°51'07.1"	116°51'30.0"	6°51'18.8"	116°51'36.2"
