# Supplementary material for: Coral Reefs at the Northernmost Tip of Borneo: An Assessment of Scleractinian Species Richness Patterns and Benthic Reef Assemblages
Source: PLoS One. 2015 Dec 31;10(12):e0146006. doi: 10.1371/journal.pone.0146006 (PMC4697805; doi:10.1371/journal.pone.0146006)
Supplement: S2 Table — (XLSX) [file pone.0146006.s011.xlsx]

## Sheet: S2
S2 Table. Depth, exposure and distance from the mainland of sites for the coral diversity and benthic community surveys.
Sites for coral species richness data				Sites for benthic community data
Site	Deptha	Exposure	Distance to mainland (km)b	Site	Depthc	Exposure	Distance to mainland (km)b
1	Shallow	Exposed	3.5	1S	Shallow	Exposed	3.1
2	Shallow	Exposed	11.1	2S	Shallow	Exposed	10.6
3	Shallow	Exposed	14.3	2D	Deep	Exposed	10.6
4	Shallow	Exposed	12.8	3S	Shallow	Exposed	13.4
6	Shallow	Exposed	22.2	3D	Deep	Exposed	13.4
7	Deep	Exposed	27.8	4S	Shallow	Exposed	12.4
8	Deep	Exposed	34.5	5S	Shallow	Exposed	22
9	Shallow	Exposed	25.8	6S	Shallow	Exposed	28.1
10	Deep	Exposed	29	6D	Deep	Exposed	28.1
11	Deep	Exposed	34.4	7S	Shallow	Exposed	27.4
12	Shallow	Exposed	18.4	7D	Deep	Exposed	27.4
13	Shallow	Exposed	14.8	8D	Deep	Exposed	34.4
14	Shallow	Exposed	24.3	9S	Shallow	Exposed	26
15	Shallow	Exposed	38.8	9D	Deep	Exposed	26
16	Shallow	Exposed	33.1	10S	Shallow	Exposed	28.9
17	Shallow	Exposed	37	10D	Deep	Exposed	28.9
18	Shallow	Exposed	25	11S	Shallow	Exposed	34.4
19	Shallow	Exposed	42.6	11D	Deep	Exposed	34.4
20	Shallow	Exposed	48.2	12S	Shallow	Exposed	17.2
21	Shallow	Exposed	43.7	12D	Deep	Exposed	17.2
26	Deep	Exposed	56	13S	Shallow	Exposed	12.3
27	Deep	Exposed	56.9	13D	Deep	Exposed	12.3
29	Shallow	Exposed	42.7	14S	Shallow	Exposed	24.5
32	Shallow	Exposed	31.6	14D	Deep	Exposed	24.5
33	Shallow	Exposed	22	15D	Deep	Exposed	38.4
34	Deep	Exposed	12.3	16S	Shallow	Exposed	32.5
35	Deep	Exposed	8	16D	Deep	Exposed	32.5
38	Shallow	Exposed	15.4	17S	Shallow	Exposed	35.2
40	Shallow	Exposed	4.8	17D	Deep	Exposed	35.2
41	Shallow	Exposed	2.4	18S	Shallow	Exposed	24.3
43	Shallow	Sheltered	0.9	18D	Deep	Exposed	24.3
44	Shallow	Sheltered	5.7	19S	Shallow	Exposed	42.1
45	Shallow	Sheltered	0.8	20S	Deep	Exposed	48.8
52	Shallow	Sheltered	0.4	20D	Deep	Exposed	48.8
53	Shallow	Sheltered	0.3	21S	Shallow	Exposed	43.6
				21D	Deep	Exposed	43.6
	a Depth: shallow sites are < 20 m,			25S	Shallow	Exposed	57.6
		deep sites are >20 m		26S	Shallow	Exposed	55.7
	b Distance to mainland is measured from			26D	Deep	Exposed	55.7
	each site to the nearest land point on the			28S	Shallow	Exposed	46.9
	mainland (Sabah) following the shortest sea			29S	Shallow	Exposed	42
	path on Google Earth			30D	Deep	Exposed	43.9
	c Depth: shallow transects are between 3-5 m,			34S	Shallow	Exposed	12.5
	deep transects are between 8-10 m			35S	Shallow	Exposed	9
				36S	Shallow	Exposed	11
				36D	Deep	Exposed	11
				37S	Shallow	Exposed	10.7
				37D	Deep	Exposed	10.7
				39S	Shallow	Exposed	12
				40S	Shallow	Exposed	4.8
				40D	Deep	Exposed	4.8
				45S	Shallow	Sheltered	0.6
				51S	Shallow	Sheltered	0.8
				52S	Shallow	Sheltered	0.3
				53S	Shallow	Sheltered	0.2
