# Supplementary material for: Coral Reefs at the Northernmost Tip of Borneo: An Assessment of Scleractinian Species Richness Patterns and Benthic Reef Assemblages
Source: PLoS One. 2015 Dec 31;10(12):e0146006. doi: 10.1371/journal.pone.0146006 (PMC4697805; doi:10.1371/journal.pone.0146006)
Supplement: S3 Table — For Fungiidae, observations were made at 38 sites during the Tun Mustapha Park Expedition (TMPE) 2012 and nine sites from previous surveys in 2005, 2007 and 2008. For Agariciidae and Euphylliidae, observations were made at 35 sites during the Tun Mustapha Park Expedition (TMPE) 2012. (XLSX) [file pone.0146006.s012.xlsx]

## Sheet: S3
S3 Table. Fungiidae, Agariciidae and Euphylliidae species incidence.
For Fungiidae, observations were made at 38 sites during the Tun Mustapha Park Expedition (TMPE) 2012 and nine sites from previous surveys in 2005, 2007 and 2008. For Agariciidae and Euphylliidae, observations were made at 35 sites during the Tun Mustapha Park Expedition (TMPE) 2012.
	Tun Mustapha Park Expedition (TMPE) 2012																																						2005		2007		2008
Site no.	1	2	3	4	6	7	8	9	10	11	12	13	14	15	16	17	18	19	20	21	26	27	29	32	33	34	35	36	37	38	39	40	41	43	44	45	52	53	1	2	3	4	5	6	7	8	9	Total
Fungiidae
Ctenactis albitentaculata Hoeksema, 1989	0	0	0	0	1	0	1	1	1	1	1	1	0	1	0	0	0	0	0	1	1	1	0	0	1	0	0	1	1	1	1	0	0	0	0	0	0	0	0	1	1	1	1	0	0	1	0	21
Ctenactis crassa (Dana, 1846)	1	1	1	0	1	1	1	1	1	1	1	1	1	1	1	1	1	1	1	1	1	1	1	1	1	1	1	1	1	1	1	1	1	0	0	1	1	0	1	1	1	1	1	1	1	1	1	43
Ctenactis echinata (Pallas, 1766)	1	1	1	1	1	1	1	1	1	1	1	1	1	1	1	1	1	1	1	1	1	1	1	1	1	1	1	1	1	1	1	1	0	1	1	1	1	1	1	1	1	1	1	1	1	1	0	45
Cycloseris boschmai Hoeksema, 2014	0	0	0	0	0	0	0	0	0	0	0	0	0	0	0	0	0	0	0	0	0	0	0	0	0	0	0	0	0	0	0	0	0	0	0	0	0	0	0	0	1	1	1	0	0	0	0	3
Cycloseris costulata (Ortmann, 1889)	0	0	1	1	1	1	1	1	1	1	1	1	1	1	1	1	1	1	1	1	1	1	1	1	1	1	1	1	1	1	1	1	1	1	1	0	1	1	1	1	1	1	1	1	1	0	1	43
Cycloseris curvata (Hoeksema, 1989)	0	0	0	0	0	0	0	0	1	0	0	0	0	0	0	0	0	0	0	0	0	0	0	0	0	0	1	0	0	0	0	0	0	0	0	0	0	0	0	0	0	0	0	0	0	0	0	2
Cycloseris cyclolites (Lamarck, 1815)	0	0	1	1	0	0	0	0	0	0	0	0	0	1	0	0	0	0	0	0	0	0	0	1	0	0	1	0	0	0	0	1	0	0	1	0	1	0	0	1	0	0	0	0	0	0	0	9
Cycloseris distorta (Michelin, 1842)	0	0	0	0	0	0	0	0	0	0	0	0	0	0	0	0	0	0	0	0	0	0	0	0	0	0	1	0	1	0	0	0	0	0	0	0	0	0	0	0	0	0	0	0	0	0	0	2
Cycloseris fragilis (Alcock, 1893)	0	0	0	0	0	0	1	0	0	0	0	0	0	1	1	1	0	0	0	1	0	0	0	1	0	0	1	0	1	0	0	0	1	0	0	0	0	1	0	1	0	1	1	1	0	0	1	15
Cycloseris mokai (Hoeksema, 1989)	0	0	1	0	0	1	1	0	1	0	1	1	1	0	1	1	0	0	0	0	0	0	0	1	0	0	1	1	1	0	0	0	0	1	1	0	0	1	1	1	0	0	0	1	0	1	0	20
Cycloseris sinensis Milne Edwards and Haime, 1851	0	0	0	0	0	1	1	1	0	0	0	0	0	0	0	0	0	0	0	0	0	0	0	1	0	0	1	1	1	1	0	0	1	0	0	0	0	0	0	0	0	1	0	0	0	0	0	10
Cycloseris somervillei (Gardiner, 1909)	0	0	0	0	0	0	0	0	0	0	0	0	0	0	0	0	0	0	0	0	0	0	0	0	0	0	1	0	1	0	0	1	1	0	0	0	0	0	0	1	0	0	1	1	0	0	0	7
Cycloseris tenuis (Dana, 1846)	0	0	0	0	0	0	0	0	0	0	0	0	0	1	0	0	0	1	1	0	1	1	1	1	1	1	1	0	1	0	0	1	0	0	0	0	0	0	1	1	1	1	0	0	0	0	0	16
Cycloseris vaughani (Boschma, 1923)	0	0	0	0	0	0	0	0	0	0	0	0	0	1	0	0	0	0	0	0	0	0	0	0	0	0	1	0	1	0	0	0	0	0	0	0	0	0	0	1	1	0	0	0	0	0	0	5
Danafungia horrida (Dana, 1846)	1	1	1	1	1	1	1	1	1	1	1	1	1	1	1	1	1	1	1	1	1	1	1	1	1	1	1	1	1	1	1	1	1	1	1	0	1	1	1	1	1	1	1	1	1	1	1	46
Danafungia scruposa (Klunzinger, 1879)	1	1	1	1	1	1	1	1	1	1	1	1	1	1	1	1	1	1	1	1	1	1	1	1	1	1	1	1	1	1	1	1	1	1	1	0	1	1	1	1	1	1	1	1	1	1	1	46
Fungia fungites (Linnaeus, 1758)	1	1	1	1	1	1	1	1	1	1	1	1	1	1	1	1	1	1	1	1	1	1	1	1	1	1	1	1	1	1	1	1	1	1	1	1	1	1	1	1	1	1	1	1	1	1	1	47
Halomitra pileus (Linnaeus, 1758)	0	0	0	0	0	1	1	0	1	1	0	0	0	1	0	0	0	0	0	0	1	1	0	1	1	1	0	0	1	0	0	1	0	0	0	0	0	0	1	1	0	1	0	0	1	1	1	18
Heliofungia actiniformis (Quoy and Gaimard, 1833)	1	1	1	1	1	1	1	1	1	1	1	1	1	1	1	1	1	1	1	1	1	1	1	0	1	1	1	1	1	1	1	1	1	1	0	0	1	1	1	1	1	1	1	1	1	1	1	44
Heliofungia fralinae (Nemenzo, 1955)	0	0	0	0	0	0	0	0	0	0	0	0	0	0	0	0	0	0	0	0	0	0	0	0	0	0	0	0	0	0	0	0	0	0	0	0	0	0	0	0	0	0	0	0	0	0	1	1
Herpolitha limax (Esper, 1797)	1	1	1	1	1	1	1	1	1	1	1	0	1	1	1	1	1	1	1	1	1	1	1	1	1	1	1	1	1	1	1	1	1	1	1	1	1	1	1	1	1	1	1	1	1	1	1	46
Lithophyllon concinna (Verrill, 1864)	1	1	1	1	1	1	1	1	1	1	1	1	1	1	1	1	1	1	1	1	1	1	1	1	1	1	1	1	1	1	1	1	0	1	1	0	0	1	1	1	1	1	1	1	1	1	1	44
Lithophyllon ranjithi Ditlev, 2003	0	0	0	0	0	0	0	0	0	0	0	1	0	0	0	1	1	0	0	0	0	0	0	0	0	1	0	1	0	0	0	0	0	0	0	0	0	0	0	0	0	0	0	0	0	0	0	5
Lithophyllon repanda (Dana, 1846)	1	1	1	1	1	1	1	1	1	1	1	1	1	1	1	1	1	1	1	1	1	1	1	1	1	1	1	1	1	1	1	1	1	1	1	0	1	1	1	1	1	1	1	1	1	1	1	46
Lithophyllon scabra (Döderlein, 1901)	1	1	1	1	1	1	1	1	1	1	1	1	1	1	1	1	1	1	1	1	1	1	1	1	1	1	1	1	1	1	1	1	1	1	0	1	1	1	1	1	0	1	1	1	1	1	1	45
Lithophyllon spinifer (Claereboudt and Hoeksema, 1987)	0	0	0	0	0	0	0	0	0	0	0	0	0	0	0	0	0	0	0	0	0	0	0	0	0	0	1	0	1	1	0	0	0	0	0	0	0	0	0	0	0	0	0	0	0	0	0	3
Lithophyllon undulatum Rehberg, 1892	1	0	1	1	1	1	1	1	1	1	0	1	0	0	1	1	0	1	1	1	1	1	1	1	1	1	1	0	1	0	0	1	0	1	1	0	1	1	1	1	0	0	0	1	0	1	1	33
Lobactis scutaria (Lamarck, 1801)	0	0	0	0	0	0	1	0	0	0	0	0	0	1	0	0	0	1	1	0	1	1	1	1	1	1	0	0	1	0	0	1	0	0	0	0	0	0	1	1	1	1	1	1	1	1	0	20
Pleuractis granulosa (Klunzinger, 1879)	1	1	1	1	1	1	1	1	1	1	1	1	1	1	1	1	1	1	1	1	1	1	1	1	1	1	1	1	0	1	1	1	1	1	1	1	1	1	1	1	1	1	1	1	1	1	1	46
Pleuractis gravis (Nemenzo, 1955)	0	0	0	0	1	1	1	1	1	1	1	0	0	1	1	1	0	1	0	1	1	1	1	1	1	1	1	1	1	1	0	1	1	0	0	0	1	0	1	1	1	1	1	1	1	1	0	33
Pleuractis moluccensis (Van der Horst, 1919)	1	1	1	1	1	1	1	1	1	1	1	1	1	1	1	1	1	0	1	1	1	1	1	0	0	1	1	1	1	1	1	1	1	1	1	0	1	1	1	1	1	1	1	1	1	1	1	43
Pleuractis paumotensis (Stutchbury, 1833)	1	1	1	1	1	1	1	1	1	1	1	1	1	1	1	1	1	1	1	1	1	1	1	1	1	1	1	1	1	1	1	1	1	1	1	1	1	1	1	1	1	1	1	1	1	0	1	46
Pleuractis taiwanensis Hoeksema and Dai, 1991	0	0	1	0	1	0	0	0	0	1	0	0	0	0	0	0	0	0	0	0	0	1	0	0	0	0	0	1	1	0	0	1	0	0	0	0	0	0	0	1	0	1	1	0	0	0	0	10
Podabacia crustacea (Pallas, 1766)	1	1	1	1	1	1	1	1	1	1	1	1	1	1	1	1	1	1	1	1	1	1	1	0	1	0	0	1	1	1	1	0	0	1	1	0	1	0	1	0	1	1	1	0	1	1	1	38
Podabacia motuporensis Veron, 1990	0	0	0	0	0	0	0	0	0	0	0	0	0	0	0	0	1	0	0	0	1	0	0	0	0	0	0	0	1	1	0	0	0	0	0	0	0	0	1	1	0	0	0	0	0	1	0	7
Polyphyllia talpina (Lamarck, 1801)	1	0	1	1	1	1	1	0	1	1	1	0	0	1	0	1	0	1	1	1	1	1	1	1	1	0	1	1	1	1	0	1	1	1	1	1	1	1	1	1	1	0	1	1	1	1	0	37
Sandalolitha boucheti Hoeksema, 2012	0	0	0	0	0	0	0	0	0	0	0	0	0	0	0	0	0	0	0	0	0	0	0	0	0	1	0	0	0	0	0	1	0	0	0	0	0	0	0	0	0	0	0	0	0	0	0	2
Sandalolitha dentata Quelch, 1884	0	0	0	0	0	0	1	0	0	0	0	0	1	0	1	1	0	1	0	1	1	1	0	1	1	1	1	1	1	0	1	1	1	0	0	0	0	0	1	1	0	0	0	1	0	0	0	20
Sandalolitha robusta (Quelch, 1886)	1	1	1	1	1	1	1	1	1	1	1	0	1	1	1	1	1	1	1	1	1	1	1	1	1	1	1	1	1	1	1	1	1	1	0	1	1	1	1	1	1	1	1	1	1	1	1	45
Subtotal	17	15	21	18	21	22	26	20	23	22	20	18	18	25	21	23	18	21	20	22	25	25	21	24	23	23	29	24	32	22	18	26	19	18	16	9	19	18	25	30	22	25	24	23	20	22	19
Agariciidae
Coeloseris mayeri Vaughan, 1918	0	0	0	0	1	1	1	0	1	1	1	0	1	1	1	1	0	1	1	1	1	1	1	1	1	1	1	–	–	1	–	1	1	1	0	1	1	1	–	–	–	–	–	–	–	–	–	27
Gardineroseris planulata (Dana, 1846)	0	1	0	1	1	1	0	1	1	0	1	1	1	0	1	1	0	1	0	1	0	1	0	0	1	1	0	–	–	1	–	0	0	0	0	0	0	0	–	–	–	–	–	–	–	–	–	17
Leptoseris foliosa Dinesen, 1980	0	0	0	0	1	0	0	0	0	0	0	0	0	0	0	1	0	0	0	0	0	0	0	0	0	1	0	–	–	1	–	0	0	0	0	0	0	1	–	–	–	–	–	–	–	–	–	5
Leptoseris fragilis Milne Edwards and Haime, 1849	0	0	0	0	0	0	0	0	0	1	0	0	0	0	0	0	0	0	0	0	0	0	0	0	0	0	1	–	–	1	–	0	0	0	0	0	0	0	–	–	–	–	–	–	–	–	–	3
Leptoseris gardineri Van der Horst, 1921	0	0	0	0	0	0	1	1	1	0	0	0	0	0	0	0	0	0	0	0	0	0	0	0	0	1	0	–	–	0	–	0	0	0	0	0	0	0	–	–	–	–	–	–	–	–	–	4
Leptoseris glabra Dinesen, 1980	0	0	1	1	0	0	1	1	1	0	1	1	1	1	1	1	0	0	1	1	1	1	1	1	1	1	1	–	–	1	–	0	1	0	1	0	0	1	–	–	–	–	–	–	–	–	–	24
Leptoseris hawaiiensis Vaughan, 1907	0	0	0	0	0	1	0	1	1	0	0	0	0	1	1	1	1	0	0	0	0	1	0	0	1	1	1	–	–	1	–	0	0	0	0	0	0	0	–	–	–	–	–	–	–	–	–	12
Leptoseris incrustans (Quelch, 1886)	0	0	0	0	1	0	0	1	1	0	0	0	1	0	0	0	0	0	0	0	0	0	0	0	1	0	0	–	–	0	–	0	0	0	0	0	0	0	–	–	–	–	–	–	–	–	–	5
Leptoseris mycetoseroides Wells, 1954	0	1	1	1	1	1	1	1	1	1	1	1	0	1	1	1	1	0	0	1	1	1	0	1	1	1	0	–	–	1	–	0	1	1	1	0	0	1	–	–	–	–	–	–	–	–	–	26
Leptoseris papyracea (Dana, 1846)	0	0	1	0	1	1	1	1	1	0	1	0	1	0	0	0	1	0	0	0	1	0	0	0	0	0	1	–	–	0	–	1	1	0	0	0	0	0	–	–	–	–	–	–	–	–	–	13
Leptoseris scabra Vaughan, 1907	0	1	1	0	1	1	1	1	1	1	1	1	1	1	1	1	1	0	1	1	1	1	1	1	1	1	1	–	–	1	–	1	1	1	1	0	0	1	–	–	–	–	–	–	–	–	–	30
Leptoseris solida (Quelch, 1886)	0	0	0	0	0	0	0	0	1	0	0	0	0	1	1	1	0	0	1	0	1	0	0	0	1	0	0	–	–	0	–	0	0	0	0	0	0	0	–	–	–	–	–	–	–	–	–	7
Leptoseris tubulifera Vaughan, 1907	0	1	1	0	1	1	1	1	1	1	1	0	1	1	1	1	1	0	1	1	0	0	1	0	1	1	1	–	–	1	–	1	1	1	1	0	1	1	–	–	–	–	–	–	–	–	–	27
Leptoseris yabei (Pillai and Scheer, 1976)	0	0	0	0	0	1	0	0	1	0	1	0	0	1	0	1	1	0	1	0	0	1	1	0	1	1	0	–	–	1	–	0	0	0	0	0	0	0	–	–	–	–	–	–	–	–	–	12
Pachyseris foliosa Veron, 1990	0	1	0	0	0	0	1	0	0	0	1	0	0	0	0	0	0	0	0	0	1	1	1	0	0	0	0	–	–	0	–	0	0	0	0	0	0	0	–	–	–	–	–	–	–	–	–	6
Pachyseris gemmae Nemenzo, 1955	0	0	1	1	0	0	0	1	1	1	1	0	1	1	0	0	0	0	1	1	1	1	0	0	0	0	0	–	–	0	–	0	0	0	0	0	0	0	–	–	–	–	–	–	–	–	–	12
Pachyseris rugosa (Lamarck, 1801)	1	1	0	1	1	1	0	1	0	1	0	0	1	1	0	0	0	1	0	0	1	0	0	0	1	1	1	–	–	0	–	1	0	0	1	0	1	1	–	–	–	–	–	–	–	–	–	18
Pachyseris speciosa (Dana, 1846)	1	1	1	1	1	1	1	1	1	1	1	1	1	1	1	1	1	1	1	1	1	1	1	1	1	1	1	–	–	1	–	0	1	1	1	0	1	1	–	–	–	–	–	–	–	–	–	33
Pavona bipartita Nemenzo, 1980	0	1	0	0	0	1	0	0	0	0	0	0	0	0	0	0	0	0	0	0	0	0	0	0	0	1	0	–	–	1	–	0	0	0	0	0	0	0	–	–	–	–	–	–	–	–	–	4
Pavona cactus (Forskål, 1775)	1	1	1	0	1	1	1	1	1	1	1	1	1	1	1	1	1	1	1	0	1	1	1	0	1	1	1	–	–	1	–	1	0	1	1	0	1	0	–	–	–	–	–	–	–	–	–	29
Pavona clavus (Dana, 1846)	1	0	0	0	0	1	0	1	0	1	1	0	0	0	0	0	0	0	0	0	0	1	0	0	0	1	0	–	–	0	–	0	0	0	0	0	0	0	–	–	–	–	–	–	–	–	–	7
Pavona danai Milne Edwards and Haime, 1860	0	0	0	0	0	0	0	0	0	0	0	0	0	0	0	1	1	0	0	0	0	0	0	0	0	0	0	–	–	0	–	0	0	0	0	0	0	0	–	–	–	–	–	–	–	–	–	2
Pavona decussata (Dana, 1846)	1	1	1	1	1	1	1	1	0	0	1	1	1	0	1	1	1	0	0	0	1	1	1	0	0	1	1	–	–	0	–	1	0	1	1	0	1	1	–	–	–	–	–	–	–	–	–	24
Pavona duerdeni Vaughan, 1907	0	0	0	0	0	0	0	0	0	0	0	0	0	0	0	0	0	0	0	0	1	0	0	0	0	1	0	–	–	0	–	0	0	0	0	0	1	0	–	–	–	–	–	–	–	–	–	3
Pavona explanulata (Lamarck, 1816)	0	1	1	0	1	1	1	1	1	1	1	1	1	1	1	1	1	0	1	1	1	1	1	1	1	1	1	–	–	1	–	1	1	1	1	0	1	1	–	–	–	–	–	–	–	–	–	31
Pavona frondifera (Lamarck, 1816)	0	0	0	0	0	0	0	0	0	0	1	0	0	0	0	0	0	0	0	0	0	0	0	0	0	0	0	–	–	0	–	1	0	1	1	0	1	1	–	–	–	–	–	–	–	–	–	6
Pavona varians Verrill, 1864	0	1	1	0	1	1	1	1	1	1	1	1	1	1	0	1	1	1	1	1	1	1	1	1	1	1	1	–	–	1	–	1	1	1	0	1	1	1	–	–	–	–	–	–	–	–	–	31
Pavona venosa (Ehrenberg, 1834)	0	1	1	0	1	1	1	0	1	0	1	0	1	1	1	1	1	1	1	0	1	1	1	1	1	1	1	–	–	1	–	1	1	0	0	1	1	1	–	–	–	–	–	–	–	–	–	27
Pavona sp. 1	0	0	0	0	0	0	0	0	0	0	0	0	0	0	0	0	0	0	0	0	0	0	0	0	0	0	0	–	–	0	–	0	0	0	0	0	1	1	–	–	–	–	–	–	–	–	–	2
Pavona sp. 2	0	0	1	0	0	0	0	0	1	0	0	0	0	0	0	0	0	0	0	0	0	0	0	0	0	0	0	–	–	0	–	0	0	0	0	0	0	0	–	–	–	–	–	–	–	–	–	2
Subtotal	5	13	13	7	15	17	14	17	19	12	18	9	15	15	13	17	13	7	12	10	16	16	12	8	16	20	14	–	–	16	–	11	10	10	10	3	12	14	–	–	–	–	–	–	–	–	–
Euphylliidae
Catalaphyllia jardinei (Saville-Kent, 1893)	1	0	1	0	0	1	0	0	1	1	0	0	1	0	1	0	0	0	0	1	0	1	0	0	0	0	1	–	–	0	–	1	0	1	1	0	0	0	–	–	–	–	–	–	–	–	–	13
Euphyllia ancora Veron and Pichon, 1980	1	1	1	1	1	1	1	1	1	1	1	1	1	1	1	1	0	1	1	1	1	1	1	1	1	1	0	–	–	1	–	1	1	0	1	0	1	0	–	–	–	–	–	–	–	–	–	30
Euphyllia cristata Chevalier, 1971	0	0	0	0	0	0	0	0	0	0	0	0	0	0	0	0	0	0	0	1	0	0	0	0	0	0	0	–	–	0	–	0	0	0	0	0	0	0	–	–	–	–	–	–	–	–	–	1
Euphyllia divisa Veron and Pichon, 1980	0	0	1	0	1	0	1	1	1	1	1	1	0	1	1	0	0	1	1	1	1	0	1	1	1	1	1	–	–	1	–	0	0	0	0	0	0	1	–	–	–	–	–	–	–	–	–	21
Euphyllia glabrescens (Chamisso and Eysenhardt, 1821)	0	0	1	1	1	1	1	1	1	1	1	1	1	1	0	1	0	1	1	1	1	1	0	1	1	1	1	–	–	1	–	1	1	1	1	0	1	1	–	–	–	–	–	–	–	–	–	29
Euphyllia paraancora Veron, 1990	0	0	1	0	1	1	1	1	1	1	1	1	1	1	1	1	1	1	0	1	1	1	0	1	1	0	1	–	–	1	–	0	1	0	0	0	0	1	–	–	–	–	–	–	–	–	–	24
Euphyllia paradivisa Veron, 1990	0	0	0	0	0	0	0	0	0	0	0	0	0	0	0	0	0	0	0	0	0	1	0	0	0	0	0	–	–	0	–	0	0	0	0	0	0	0	–	–	–	–	–	–	–	–	–	1
Euphyllia yaeyamaensis (Shirai, 1980)	0	0	0	0	0	0	0	0	0	0	0	0	0	1	0	0	0	0	0	1	0	1	0	0	0	0	0	–	–	1	–	0	1	0	0	0	0	0	–	–	–	–	–	–	–	–	–	5
Nemenzophyllia turbida Hodgson and Ross, 1981	0	0	0	0	0	0	0	0	0	1	0	1	0	0	0	0	1	0	0	0	0	0	0	0	0	0	0	–	–	0	–	0	0	0	0	0	0	0	–	–	–	–	–	–	–	–	–	3
Physogyra lichtensteini (Milne Edwards and Haime, 1851)	1	0	0	1	0	1	0	0	0	0	0	0	1	0	1	0	0	1	1	1	1	0	0	0	1	1	0	–	–	1	–	0	1	0	0	1	1	1	–	–	–	–	–	–	–	–	–	16
Plerogyra simplex Rehberg, 1892	0	1	0	0	0	1	0	1	1	1	0	0	0	1	1	0	1	0	0	0	1	0	0	0	0	1	0	–	–	0	–	1	0	0	0	0	0	0	–	–	–	–	–	–	–	–	–	11
Plerogyra sinuosa (Dana, 1846)	1	1	1	1	1	1	1	1	1	1	1	1	1	1	1	1	1	1	1	1	1	1	1	1	1	0	1	–	–	1	–	1	1	1	1	0	1	1	–	–	–	–	–	–	–	–	–	33
Plerogyra cf. cauliformis Ditlev, 2003	0	0	0	0	0	0	0	0	0	0	0	0	0	0	0	0	1	0	0	0	0	0	0	0	0	0	0	–	–	1	–	0	0	0	0	0	0	0	–	–	–	–	–	–	–	–	–	2
Plerogyra cf. diabolotus Ditlev, 2003	0	0	0	0	0	0	0	0	0	0	0	0	0	0	0	0	0	0	0	0	1	0	0	0	0	0	0	–	–	0	–	0	0	0	0	0	0	0	–	–	–	–	–	–	–	–	–	1
Plerogyra cf. multilobata Ditlev, 2003	0	0	0	0	0	0	0	0	0	0	0	0	0	1	0	0	0	0	0	0	0	1	0	0	0	1	0	–	–	0	–	1	0	0	0	0	0	0	–	–	–	–	–	–	–	–	–	4
Subtotal	4	3	6	4	5	7	5	6	7	8	5	6	6	8	7	4	5	6	5	9	8	8	3	5	6	6	5	–	–	8	–	6	6	3	4	1	4	5	–	–	–	–	–	–	–	–	–
Total	26	31	40	29	41	46	45	43	49	42	43	33	39	48	41	44	36	34	37	41	49	49	36	37	45	49	48	24	32	46	18	43	35	31	30	13	35	37	25	30	22	25	24	23	20	22	19
