# Supplementary material for: Coral Reefs at the Northernmost Tip of Borneo: An Assessment of Scleractinian Species Richness Patterns and Benthic Reef Assemblages
Source: PLoS One. 2015 Dec 31;10(12):e0146006. doi: 10.1371/journal.pone.0146006 (PMC4697805; doi:10.1371/journal.pone.0146006)
Supplement: S4 Table — Data was collected from 33 shallow and 22 deep reef sites. (XLSX) [file pone.0146006.s013.xlsx]

## Sheet: S4
S4 Table. Reef substrate composition based on the benthic surveys in the proposed Tun Mustapha Park.
Data was collected from 33 shallow and 22 deep reef sites.
Shallow sites	1S	2S	3S	4S	5S	6S	7S	–	9S	10S	11S	12S	13S	14S	–	16S	17S	18S	19S	20S	21S	25S	26S	28S	29S	–	34S	35S	36S	37S	39S	40S	45S	51S	52S	53S
Substrate
Hard Coral (HC)	28.125	48.75	28.125	41.875	56.875	75.625	70	–	45.625	73.75	61.875	58.75	40	66.875	–	48.75	51.25	64.375	41.875	43.75	63.125	43.75	76.875	28.125	71.25	–	61.875	75	30	49.375	58.75	32.5	43.75	38.125	53.125	21.25
Soft Coral (SC)	1.875	0	0	3.75	2.5	0	0.625	–	0	5	1.25	1.875	0	0	–	3.125	1.875	0	2.5	1.875	5.625	0.625	0	3.125	0	–	1.875	0	1.25	2.5	3.125	1.875	0	3.75	0	0
Recently Killed Coral (RCK)	0	0.625	0	0	0	0	1.875	–	1.875	0.625	3.75	0.625	0	1.875	–	0	10	0	0	0.625	0	1.25	0.625	0	0.625	–	0	0.625	0	1.25	0	0	0	0	1.875	0
Nutrient Indicator Algae (NIA)	0	0	0	0.625	0	0	0	–	2.5	0	0.625	0	2.5	1.25	–	0	0	0	8.125	2.5	5	0	0.625	3.125	0	–	2.5	1.25	15	2.5	0	0.625	1.875	0	11.875	6.25
Sponge (SP)	0	0	0	0.625	1.875	0.625	0	–	2.5	0.625	0.625	0.625	2.5	0	–	1.25	0	1.875	0	1.25	0	1.875	1.25	1.25	0.625	–	0.625	0.625	0	1.875	0	0	0.625	10.625	0	0
Rock (RC)	20.625	11.25	10.625	11.25	15.625	10.625	6.25	–	22.5	3.125	5.625	18.75	32.5	8.125	–	34.375	17.5	21.25	28.125	30	20	21.875	13.125	11.25	24.375	–	23.125	10	21.25	19.375	12.5	11.875	25	23.75	16.25	15.625
Rubble (RB)	37.5	36.875	51.875	18.125	10.625	11.25	18.75	–	21.25	15.625	26.25	14.375	19.375	9.375	–	6.25	13.125	11.875	15.625	16.25	1.25	25.625	3.125	23.125	1.875	–	6.25	11.875	26.875	11.25	1.875	50.625	23.75	0.625	8.75	38.125
Sand (SD)	10.625	1.875	6.875	20.625	10	1.25	1.25	–	3.75	0	0	4.375	3.125	5.625	–	4.375	6.25	0	1.875	0.625	0.625	4.375	3.75	28.75	0	–	0.625	0	5	4.375	9.375	1.25	3.75	20.625	6.875	15.625
Silt (SI)	0.625	0	0	0	0	0	0	–	0	0	0	0	0	0	–	0	0	0	0	0	0	0	0	1.25	0	–	0	0	0	0	0	0	0	1.25	0	0.625
Other (OT)	0.625	0.625	2.5	3.125	2.5	0.625	1.25	–	0	1.25	0	0.625	0	6.875	–	1.875	0	0.625	1.875	3.125	4.375	0.625	0.625	0	1.25	–	3.125	0.625	0.625	7.5	14.375	1.25	1.25	1.25	1.25	2.5
Deep sites	–	2D	3D	–	–	6D	7D	8D	9D	10D	11D	12D	13D	14D	15D	16D	17D	18D	–	20D	21D	–	26D	–	–	30D	–	–	36D	37D	–	40D	–	–	–	–
Substrate
Hard Coral (HC)	–	30	46.875	–	–	61.25	70	76.25	31.875	56.875	51.875	33.125	36.25	68.125	35	27.5	43.125	48.125	–	55.625	27.5	–	60.625	–	–	55	–	–	45.625	46.25	–	17.5	–	–	–	–
Soft Coral (SC)	–	3.125	6.25	–	–	2.5	1.25	0	3.125	5.625	2.5	1.25	0	2.5	30.625	5	0.625	6.25	–	1.25	3.75	–	10	–	–	1.875	–	–	0.625	3.75	–	2.5	–	–	–	–
Recently Killed Coral (RCK)	–	1.25	0	–	–	0	0	2.5	0	0	1.25	0	0	0	1.25	0.625	0	0	–	0	0	–	0	–	–	0	–	–	0	0	–	0	–	–	–	–
Nutrient Indicator Algae (NIA)	–	6.25	1.875	–	–	1.875	2.5	0.625	12.5	6.25	13.75	4.375	3.125	0	1.25	15.625	19.375	5.625	–	22.5	29.375	–	5	–	–	9.375	–	–	21.875	9.375	–	1.875	–	–	–	–
Sponge (SP)	–	0	0	–	–	1.25	0.625	0	1.875	0.625	0.625	1.875	1.875	1.25	1.25	1.25	0	2.5	–	0	1.25	–	0	–	–	1.25	–	–	0	3.75	–	0.625	–	–	–	–
Rock (RC)	–	10.625	12.5	–	–	15.625	15	6.25	12.5	12.5	21.875	18.125	25	13.75	26.25	16.25	9.375	28.125	–	10	10	–	13.125	–	–	24.375	–	–	2.5	16.25	–	16.875	–	–	–	–
Rubble (RB)	–	9.375	13.125	–	–	9.375	6.25	3.125	26.875	12.5	5.625	29.375	18.75	6.875	2.5	16.25	13.75	3.75	–	7.5	7.5	–	6.875	–	–	1.875	–	–	18.125	11.875	–	35.625	–	–	–	–
Sand (SD)	–	39.375	13.125	–	–	8.125	3.75	6.875	10.625	5.625	2.5	11.875	14.375	5	0.625	15.625	13.125	4.375	–	1.875	14.375	–	2.5	–	–	5.625	–	–	11.25	5.625	–	25	–	–	–	–
Silt (SI)	–	0	6.25	–	–	0	0.625	0.625	0.625	0	0	0	0	0	0	1.875	0.625	1.25	–	0	4.375	–	0	–	–	0	–	–	0	0.625	–	0	–	–	–	–
Other (OT)	–	0	0	–	–	0	0	3.75	0	0	0	0	0.625	2.5	1.25	0	0	0	–	1.25	1.875	–	1.875	–	–	0.625	–	–	0	2.5	–	0	–	–	–	–
