# Supplementary material for: Coral Reefs at the Northernmost Tip of Borneo: An Assessment of Scleractinian Species Richness Patterns and Benthic Reef Assemblages
Source: PLoS One. 2015 Dec 31;10(12):e0146006. doi: 10.1371/journal.pone.0146006 (PMC4697805; doi:10.1371/journal.pone.0146006)
Supplement: S5 Table — (TXT) [file pone.0146006.s014.txt]

# S5 Table. Dataset for coral species richness analyses
Site	Richness	Depth	Exposure	Dist.mainland
1	26	Shallow	Exposed	3.5
2	31	Shallow	Exposed	11.1
3	40	Shallow	Exposed	14.3
4	29	Shallow	Exposed	12.8
6	41	Shallow	Exposed	22.2
7	46	Deep	Exposed	27.8
8	45	Deep	Exposed	34.5
9	43	Shallow	Exposed	25.8
10	49	Deep	Exposed	29
11	42	Deep	Exposed	34.4
12	43	Shallow	Exposed	18.4
13	33	Shallow	Exposed	14.8
14	39	Shallow	Exposed	24.3
15	48	Shallow	Exposed	38.8
16	41	Shallow	Exposed	33.1
17	44	Shallow	Exposed	37
18	36	Shallow	Exposed	25
19	34	Shallow	Exposed	42.6
20	37	Shallow	Exposed	48.2
21	41	Shallow	Exposed	43.7
26	49	Deep	Exposed	56
27	49	Deep	Exposed	56.9
29	36	Shallow	Exposed	42.7
32	37	Shallow	Exposed	31.6
33	45	Shallow	Exposed	22
34	49	Deep	Exposed	12.3
35	48	Deep	Exposed	8
38	46	Shallow	Exposed	15.4
40	43	Shallow	Exposed	4.8
41	35	Shallow	Exposed	2.4
43	31	Shallow	Sheltered	0.9
44	30	Shallow	Sheltered	5.7
45	13	Shallow	Sheltered	0.8
52	35	Shallow	Sheltered	0.4
53	37	Shallow	Sheltered	0.3
