# Supplementary material for: Coral Reefs at the Northernmost Tip of Borneo: An Assessment of Scleractinian Species Richness Patterns and Benthic Reef Assemblages
Source: PLoS One. 2015 Dec 31;10(12):e0146006. doi: 10.1371/journal.pone.0146006 (PMC4697805; doi:10.1371/journal.pone.0146006)
Supplement: S6 Table — (TXT) [file pone.0146006.s015.txt]

# S6 Table. Dataset for benthic community analyses
Site	Percentage	Substrate	Depth	Distance
53S	21.25	Hard Coral	Shallow	0.2
52S	53.125	Hard Coral	Shallow	0.3
45S	43.75	Hard Coral	Shallow	0.6
51S	38.125	Hard Coral	Shallow	0.8
1S	28.125	Hard Coral	Shallow	3.1
40S	32.5	Hard Coral	Shallow	4.8
40D	17.5	Hard Coral	Deep	4.8
35S	75	Hard Coral	Shallow	9
2S	48.75	Hard Coral	Shallow	10.6
2D	30	Hard Coral	Deep	10.6
37S	49.375	Hard Coral	Shallow	10.7
37D	46.25	Hard Coral	Deep	10.7
36S	30	Hard Coral	Shallow	11
36D	45.625	Hard Coral	Deep	11
39S	58.75	Hard Coral	Shallow	12
13S	40	Hard Coral	Shallow	12.3
13D	36.25	Hard Coral	Deep	12.3
4S	41.875	Hard Coral	Shallow	12.4
34S	61.875	Hard Coral	Shallow	12.5
3S	28.125	Hard Coral	Shallow	13.4
3D	46.875	Hard Coral	Deep	13.4
12S	58.75	Hard Coral	Shallow	17.2
12D	33.125	Hard Coral	Deep	17.2
5S	56.875	Hard Coral	Shallow	22
18S	64.375	Hard Coral	Shallow	24.3
18D	48.125	Hard Coral	Deep	24.3
14S	66.875	Hard Coral	Shallow	24.5
14D	68.125	Hard Coral	Deep	24.5
9S	45.625	Hard Coral	Shallow	26
9D	31.875	Hard Coral	Deep	26
7S	70	Hard Coral	Shallow	27.4
7D	70	Hard Coral	Deep	27.4
6S	75.625	Hard Coral	Shallow	28.1
6D	61.25	Hard Coral	Deep	28.1
10S	73.75	Hard Coral	Shallow	28.9
10D	56.875	Hard Coral	Deep	28.9
16S	48.75	Hard Coral	Shallow	32.5
16D	27.5	Hard Coral	Deep	32.5
11S	61.875	Hard Coral	Shallow	34.4
8D	76.25	Hard Coral	Deep	34.4
11D	51.875	Hard Coral	Deep	34.4
17S	51.25	Hard Coral	Shallow	35.2
17D	43.125	Hard Coral	Deep	35.2
15D	35	Hard Coral	Deep	38.4
29S	71.25	Hard Coral	Shallow	42
19S	41.875	Hard Coral	Shallow	42.1
21S	63.125	Hard Coral	Shallow	43.6
21D	27.5	Hard Coral	Deep	43.6
30D	55	Hard Coral	Deep	43.9
28S	28.125	Hard Coral	Shallow	46.9
20S	43.75	Hard Coral	Shallow	48.8
20D	55.625	Hard Coral	Deep	48.8
26S	76.875	Hard Coral	Shallow	55.7
26D	60.625	Hard Coral	Deep	55.7
25S	43.75	Hard Coral	Shallow	57.6
53S	0	Soft Coral	Shallow	0.2
52S	0	Soft Coral	Shallow	0.3
45S	0	Soft Coral	Shallow	0.6
51S	3.75	Soft Coral	Shallow	0.8
1S	1.875	Soft Coral	Shallow	3.1
40S	1.875	Soft Coral	Shallow	4.8
40D	2.5	Soft Coral	Deep	4.8
35S	0	Soft Coral	Shallow	9
2S	0	Soft Coral	Shallow	10.6
2D	3.125	Soft Coral	Deep	10.6
37S	2.5	Soft Coral	Shallow	10.7
37D	3.75	Soft Coral	Deep	10.7
36S	1.25	Soft Coral	Shallow	11
36D	0.625	Soft Coral	Deep	11
39S	3.125	Soft Coral	Shallow	12
13S	0	Soft Coral	Shallow	12.3
13D	0	Soft Coral	Deep	12.3
4S	3.75	Soft Coral	Shallow	12.4
34S	1.875	Soft Coral	Shallow	12.5
3S	0	Soft Coral	Shallow	13.4
3D	6.25	Soft Coral	Deep	13.4
12S	1.875	Soft Coral	Shallow	17.2
12D	1.25	Soft Coral	Deep	17.2
5S	2.5	Soft Coral	Shallow	22
18S	0	Soft Coral	Shallow	24.3
18D	6.25	Soft Coral	Deep	24.3
14S	0	Soft Coral	Shallow	24.5
14D	2.5	Soft Coral	Deep	24.5
9S	0	Soft Coral	Shallow	26
9D	3.125	Soft Coral	Deep	26
7S	0.625	Soft Coral	Shallow	27.4
7D	1.25	Soft Coral	Deep	27.4
6S	0	Soft Coral	Shallow	28.1
6D	2.5	Soft Coral	Deep	28.1
10S	5	Soft Coral	Shallow	28.9
10D	5.625	Soft Coral	Deep	28.9
16S	3.125	Soft Coral	Shallow	32.5
16D	5	Soft Coral	Deep	32.5
11S	1.25	Soft Coral	Shallow	34.4
8D	0	Soft Coral	Deep	34.4
11D	2.5	Soft Coral	Deep	34.4
17S	1.875	Soft Coral	Shallow	35.2
17D	0.625	Soft Coral	Deep	35.2
15D	30.625	Soft Coral	Deep	38.4
29S	0	Soft Coral	Shallow	42
19S	2.5	Soft Coral	Shallow	42.1
21S	5.625	Soft Coral	Shallow	43.6
21D	3.75	Soft Coral	Deep	43.6
30D	1.875	Soft Coral	Deep	43.9
28S	3.125	Soft Coral	Shallow	46.9
20S	1.875	Soft Coral	Shallow	48.8
20D	1.25	Soft Coral	Deep	48.8
26S	0	Soft Coral	Shallow	55.7
26D	10	Soft Coral	Deep	55.7
25S	0.625	Soft Coral	Shallow	57.6
53S	0	Sponge	Shallow	0.2
52S	0	Sponge	Shallow	0.3
45S	0.625	Sponge	Shallow	0.6
51S	10.625	Sponge	Shallow	0.8
1S	0	Sponge	Shallow	3.1
40S	0	Sponge	Shallow	4.8
40D	0.625	Sponge	Deep	4.8
35S	0.625	Sponge	Shallow	9
2S	0	Sponge	Shallow	10.6
2D	0	Sponge	Deep	10.6
37S	1.875	Sponge	Shallow	10.7
37D	3.75	Sponge	Deep	10.7
36S	0	Sponge	Shallow	11
36D	0	Sponge	Deep	11
39S	0	Sponge	Shallow	12
13S	2.5	Sponge	Shallow	12.3
13D	1.875	Sponge	Deep	12.3
4S	0.625	Sponge	Shallow	12.4
34S	0.625	Sponge	Shallow	12.5
3S	0	Sponge	Shallow	13.4
3D	0	Sponge	Deep	13.4
12S	0.625	Sponge	Shallow	17.2
12D	1.875	Sponge	Deep	17.2
5S	1.875	Sponge	Shallow	22
18S	1.875	Sponge	Shallow	24.3
18D	2.5	Sponge	Deep	24.3
14S	0	Sponge	Shallow	24.5
14D	1.25	Sponge	Deep	24.5
9S	2.5	Sponge	Shallow	26
9D	1.875	Sponge	Deep	26
7S	0	Sponge	Shallow	27.4
7D	0.625	Sponge	Deep	27.4
6S	0.625	Sponge	Shallow	28.1
6D	1.25	Sponge	Deep	28.1
10S	0.625	Sponge	Shallow	28.9
10D	0.625	Sponge	Deep	28.9
16S	1.25	Sponge	Shallow	32.5
16D	1.25	Sponge	Deep	32.5
11S	0.625	Sponge	Shallow	34.4
8D	0	Sponge	Deep	34.4
11D	0.625	Sponge	Deep	34.4
17S	0	Sponge	Shallow	35.2
17D	0	Sponge	Deep	35.2
15D	1.25	Sponge	Deep	38.4
29S	0.625	Sponge	Shallow	42
19S	0	Sponge	Shallow	42.1
21S	0	Sponge	Shallow	43.6
21D	1.25	Sponge	Deep	43.6
30D	1.25	Sponge	Deep	43.9
28S	1.25	Sponge	Shallow	46.9
20S	1.25	Sponge	Shallow	48.8
20D	0	Sponge	Deep	48.8
26S	1.25	Sponge	Shallow	55.7
26D	0	Sponge	Deep	55.7
25S	1.875	Sponge	Shallow	57.6
53S	6.25	Nutrient Indicator Algae	Shallow	0.2
52S	11.875	Nutrient Indicator Algae	Shallow	0.3
45S	1.875	Nutrient Indicator Algae	Shallow	0.6
51S	0	Nutrient Indicator Algae	Shallow	0.8
1S	0	Nutrient Indicator Algae	Shallow	3.1
40S	0.625	Nutrient Indicator Algae	Shallow	4.8
40D	1.875	Nutrient Indicator Algae	Deep	4.8
35S	1.25	Nutrient Indicator Algae	Shallow	9
2S	0	Nutrient Indicator Algae	Shallow	10.6
2D	6.25	Nutrient Indicator Algae	Deep	10.6
37S	2.5	Nutrient Indicator Algae	Shallow	10.7
37D	9.375	Nutrient Indicator Algae	Deep	10.7
36S	15	Nutrient Indicator Algae	Shallow	11
36D	21.875	Nutrient Indicator Algae	Deep	11
39S	0	Nutrient Indicator Algae	Shallow	12
13S	2.5	Nutrient Indicator Algae	Shallow	12.3
13D	3.125	Nutrient Indicator Algae	Deep	12.3
4S	0.625	Nutrient Indicator Algae	Shallow	12.4
34S	2.5	Nutrient Indicator Algae	Shallow	12.5
3S	0	Nutrient Indicator Algae	Shallow	13.4
3D	1.875	Nutrient Indicator Algae	Deep	13.4
12S	0	Nutrient Indicator Algae	Shallow	17.2
12D	4.375	Nutrient Indicator Algae	Deep	17.2
5S	0	Nutrient Indicator Algae	Shallow	22
18S	0	Nutrient Indicator Algae	Shallow	24.3
18D	5.625	Nutrient Indicator Algae	Deep	24.3
14S	1.25	Nutrient Indicator Algae	Shallow	24.5
14D	0	Nutrient Indicator Algae	Deep	24.5
9S	2.5	Nutrient Indicator Algae	Shallow	26
9D	12.5	Nutrient Indicator Algae	Deep	26
7S	0	Nutrient Indicator Algae	Shallow	27.4
7D	2.5	Nutrient Indicator Algae	Deep	27.4
6S	0	Nutrient Indicator Algae	Shallow	28.1
6D	1.875	Nutrient Indicator Algae	Deep	28.1
10S	0	Nutrient Indicator Algae	Shallow	28.9
10D	6.25	Nutrient Indicator Algae	Deep	28.9
16S	0	Nutrient Indicator Algae	Shallow	32.5
16D	15.625	Nutrient Indicator Algae	Deep	32.5
11S	0.625	Nutrient Indicator Algae	Shallow	34.4
8D	0.625	Nutrient Indicator Algae	Deep	34.4
11D	13.75	Nutrient Indicator Algae	Deep	34.4
17S	0	Nutrient Indicator Algae	Shallow	35.2
17D	19.375	Nutrient Indicator Algae	Deep	35.2
15D	1.25	Nutrient Indicator Algae	Deep	38.4
29S	0	Nutrient Indicator Algae	Shallow	42
19S	8.125	Nutrient Indicator Algae	Shallow	42.1
21S	5	Nutrient Indicator Algae	Shallow	43.6
21D	29.375	Nutrient Indicator Algae	Deep	43.6
30D	9.375	Nutrient Indicator Algae	Deep	43.9
28S	3.125	Nutrient Indicator Algae	Shallow	46.9
20S	2.5	Nutrient Indicator Algae	Shallow	48.8
20D	22.5	Nutrient Indicator Algae	Deep	48.8
26S	0.625	Nutrient Indicator Algae	Shallow	55.7
26D	5	Nutrient Indicator Algae	Deep	55.7
25S	0	Nutrient Indicator Algae	Shallow	57.6
53S	0	Recently Killed Coral	Shallow	0.2
52S	1.875	Recently Killed Coral	Shallow	0.3
45S	0	Recently Killed Coral	Shallow	0.6
51S	0	Recently Killed Coral	Shallow	0.8
1S	0	Recently Killed Coral	Shallow	3.1
40S	0	Recently Killed Coral	Shallow	4.8
40D	0	Recently Killed Coral	Deep	4.8
35S	0.625	Recently Killed Coral	Shallow	9
2S	0.625	Recently Killed Coral	Shallow	10.6
2D	1.25	Recently Killed Coral	Deep	10.6
37S	1.25	Recently Killed Coral	Shallow	10.7
37D	0	Recently Killed Coral	Deep	10.7
36S	0	Recently Killed Coral	Shallow	11
36D	0	Recently Killed Coral	Deep	11
39S	0	Recently Killed Coral	Shallow	12
13S	0	Recently Killed Coral	Shallow	12.3
13D	0	Recently Killed Coral	Deep	12.3
4S	0	Recently Killed Coral	Shallow	12.4
34S	0	Recently Killed Coral	Shallow	12.5
3S	0	Recently Killed Coral	Shallow	13.4
3D	0	Recently Killed Coral	Deep	13.4
12S	0.625	Recently Killed Coral	Shallow	17.2
12D	0	Recently Killed Coral	Deep	17.2
5S	0	Recently Killed Coral	Shallow	22
18S	0	Recently Killed Coral	Shallow	24.3
18D	0	Recently Killed Coral	Deep	24.3
14S	1.875	Recently Killed Coral	Shallow	24.5
14D	0	Recently Killed Coral	Deep	24.5
9S	1.875	Recently Killed Coral	Shallow	26
9D	0	Recently Killed Coral	Deep	26
7S	1.875	Recently Killed Coral	Shallow	27.4
7D	0	Recently Killed Coral	Deep	27.4
6S	0	Recently Killed Coral	Shallow	28.1
6D	0	Recently Killed Coral	Deep	28.1
10S	0.625	Recently Killed Coral	Shallow	28.9
10D	0	Recently Killed Coral	Deep	28.9
16S	0	Recently Killed Coral	Shallow	32.5
16D	0.625	Recently Killed Coral	Deep	32.5
11S	3.75	Recently Killed Coral	Shallow	34.4
8D	2.5	Recently Killed Coral	Deep	34.4
11D	1.25	Recently Killed Coral	Deep	34.4
17S	10	Recently Killed Coral	Shallow	35.2
17D	0	Recently Killed Coral	Deep	35.2
15D	1.25	Recently Killed Coral	Deep	38.4
29S	0.625	Recently Killed Coral	Shallow	42
19S	0	Recently Killed Coral	Shallow	42.1
21S	0	Recently Killed Coral	Shallow	43.6
21D	0	Recently Killed Coral	Deep	43.6
30D	0	Recently Killed Coral	Deep	43.9
28S	0	Recently Killed Coral	Shallow	46.9
20S	0.625	Recently Killed Coral	Shallow	48.8
20D	0	Recently Killed Coral	Deep	48.8
26S	0.625	Recently Killed Coral	Shallow	55.7
26D	0	Recently Killed Coral	Deep	55.7
25S	1.25	Recently Killed Coral	Shallow	57.6
53S	15.625	Rock	Shallow	0.2
52S	16.25	Rock	Shallow	0.3
45S	25	Rock	Shallow	0.6
51S	23.75	Rock	Shallow	0.8
1S	20.625	Rock	Shallow	3.1
40S	11.875	Rock	Shallow	4.8
40D	16.875	Rock	Deep	4.8
35S	10	Rock	Shallow	9
2S	11.25	Rock	Shallow	10.6
2D	10.625	Rock	Deep	10.6
37S	19.375	Rock	Shallow	10.7
37D	16.25	Rock	Deep	10.7
36S	21.25	Rock	Shallow	11
36D	2.5	Rock	Deep	11
39S	12.5	Rock	Shallow	12
13S	32.5	Rock	Shallow	12.3
13D	25	Rock	Deep	12.3
4S	11.25	Rock	Shallow	12.4
34S	23.125	Rock	Shallow	12.5
3S	10.625	Rock	Shallow	13.4
3D	12.5	Rock	Deep	13.4
12S	18.75	Rock	Shallow	17.2
12D	18.125	Rock	Deep	17.2
5S	15.625	Rock	Shallow	22
18S	21.25	Rock	Shallow	24.3
18D	28.125	Rock	Deep	24.3
14S	8.125	Rock	Shallow	24.5
14D	13.75	Rock	Deep	24.5
9S	22.5	Rock	Shallow	26
9D	12.5	Rock	Deep	26
7S	6.25	Rock	Shallow	27.4
7D	15	Rock	Deep	27.4
6S	10.625	Rock	Shallow	28.1
6D	15.625	Rock	Deep	28.1
10S	3.125	Rock	Shallow	28.9
10D	12.5	Rock	Deep	28.9
16S	34.375	Rock	Shallow	32.5
16D	16.25	Rock	Deep	32.5
11S	5.625	Rock	Shallow	34.4
8D	6.25	Rock	Deep	34.4
11D	21.875	Rock	Deep	34.4
17S	17.5	Rock	Shallow	35.2
17D	9.375	Rock	Deep	35.2
15D	26.25	Rock	Deep	38.4
29S	24.375	Rock	Shallow	42
19S	28.125	Rock	Shallow	42.1
21S	20	Rock	Shallow	43.6
21D	10	Rock	Deep	43.6
30D	24.375	Rock	Deep	43.9
28S	11.25	Rock	Shallow	46.9
20S	30	Rock	Shallow	48.8
20D	10	Rock	Deep	48.8
26S	13.125	Rock	Shallow	55.7
26D	13.125	Rock	Deep	55.7
25S	21.875	Rock	Shallow	57.6
53S	38.125	Rubble	Shallow	0.2
52S	8.75	Rubble	Shallow	0.3
45S	23.75	Rubble	Shallow	0.6
51S	0.625	Rubble	Shallow	0.8
1S	37.5	Rubble	Shallow	3.1
40S	50.625	Rubble	Shallow	4.8
40D	35.625	Rubble	Deep	4.8
35S	11.875	Rubble	Shallow	9
2S	36.875	Rubble	Shallow	10.6
2D	9.375	Rubble	Deep	10.6
37S	11.25	Rubble	Shallow	10.7
37D	11.875	Rubble	Deep	10.7
36S	26.875	Rubble	Shallow	11
36D	18.125	Rubble	Deep	11
39S	1.875	Rubble	Shallow	12
13S	19.375	Rubble	Shallow	12.3
13D	18.75	Rubble	Deep	12.3
4S	18.125	Rubble	Shallow	12.4
34S	6.25	Rubble	Shallow	12.5
3S	51.875	Rubble	Shallow	13.4
3D	13.125	Rubble	Deep	13.4
12S	14.375	Rubble	Shallow	17.2
12D	29.375	Rubble	Deep	17.2
5S	10.625	Rubble	Shallow	22
18S	11.875	Rubble	Shallow	24.3
18D	3.75	Rubble	Deep	24.3
14S	9.375	Rubble	Shallow	24.5
14D	6.875	Rubble	Deep	24.5
9S	21.25	Rubble	Shallow	26
9D	26.875	Rubble	Deep	26
7S	18.75	Rubble	Shallow	27.4
7D	6.25	Rubble	Deep	27.4
6S	11.25	Rubble	Shallow	28.1
6D	9.375	Rubble	Deep	28.1
10S	15.625	Rubble	Shallow	28.9
10D	12.5	Rubble	Deep	28.9
16S	6.25	Rubble	Shallow	32.5
16D	16.25	Rubble	Deep	32.5
11S	26.25	Rubble	Shallow	34.4
8D	3.125	Rubble	Deep	34.4
11D	5.625	Rubble	Deep	34.4
17S	13.125	Rubble	Shallow	35.2
17D	13.75	Rubble	Deep	35.2
15D	2.5	Rubble	Deep	38.4
29S	1.875	Rubble	Shallow	42
19S	15.625	Rubble	Shallow	42.1
21S	1.25	Rubble	Shallow	43.6
21D	7.5	Rubble	Deep	43.6
30D	1.875	Rubble	Deep	43.9
28S	23.125	Rubble	Shallow	46.9
20S	16.25	Rubble	Shallow	48.8
20D	7.5	Rubble	Deep	48.8
26S	3.125	Rubble	Shallow	55.7
26D	6.875	Rubble	Deep	55.7
25S	25.625	Rubble	Shallow	57.6
53S	15.625	Sand	Shallow	0.2
52S	6.875	Sand	Shallow	0.3
45S	3.75	Sand	Shallow	0.6
51S	20.625	Sand	Shallow	0.8
1S	10.625	Sand	Shallow	3.1
40S	1.25	Sand	Shallow	4.8
40D	25	Sand	Deep	4.8
35S	0	Sand	Shallow	9
2S	1.875	Sand	Shallow	10.6
2D	39.375	Sand	Deep	10.6
37S	4.375	Sand	Shallow	10.7
37D	5.625	Sand	Deep	10.7
36S	5	Sand	Shallow	11
36D	11.25	Sand	Deep	11
39S	9.375	Sand	Shallow	12
13S	3.125	Sand	Shallow	12.3
13D	14.375	Sand	Deep	12.3
4S	20.625	Sand	Shallow	12.4
34S	0.625	Sand	Shallow	12.5
3S	6.875	Sand	Shallow	13.4
3D	13.125	Sand	Deep	13.4
12S	4.375	Sand	Shallow	17.2
12D	11.875	Sand	Deep	17.2
5S	10	Sand	Shallow	22
18S	0	Sand	Shallow	24.3
18D	4.375	Sand	Deep	24.3
14S	5.625	Sand	Shallow	24.5
14D	5	Sand	Deep	24.5
9S	3.75	Sand	Shallow	26
9D	10.625	Sand	Deep	26
7S	1.25	Sand	Shallow	27.4
7D	3.75	Sand	Deep	27.4
6S	1.25	Sand	Shallow	28.1
6D	8.125	Sand	Deep	28.1
10S	0	Sand	Shallow	28.9
10D	5.625	Sand	Deep	28.9
16S	4.375	Sand	Shallow	32.5
16D	15.625	Sand	Deep	32.5
11S	0	Sand	Shallow	34.4
8D	6.875	Sand	Deep	34.4
11D	2.5	Sand	Deep	34.4
17S	6.25	Sand	Shallow	35.2
17D	13.125	Sand	Deep	35.2
15D	0.625	Sand	Deep	38.4
29S	0	Sand	Shallow	42
19S	1.875	Sand	Shallow	42.1
21S	0.625	Sand	Shallow	43.6
21D	14.375	Sand	Deep	43.6
30D	5.625	Sand	Deep	43.9
28S	28.75	Sand	Shallow	46.9
20S	0.625	Sand	Shallow	48.8
20D	1.875	Sand	Deep	48.8
26S	3.75	Sand	Shallow	55.7
26D	2.5	Sand	Deep	55.7
25S	4.375	Sand	Shallow	57.6
53S	0.625	Silt	Shallow	0.2
52S	0	Silt	Shallow	0.3
45S	0	Silt	Shallow	0.6
51S	1.25	Silt	Shallow	0.8
1S	0.625	Silt	Shallow	3.1
40S	0	Silt	Shallow	4.8
40D	0	Silt	Deep	4.8
35S	0	Silt	Shallow	9
2S	0	Silt	Shallow	10.6
2D	0	Silt	Deep	10.6
37S	0	Silt	Shallow	10.7
37D	0.625	Silt	Deep	10.7
36S	0	Silt	Shallow	11
36D	0	Silt	Deep	11
39S	0	Silt	Shallow	12
13S	0	Silt	Shallow	12.3
13D	0	Silt	Deep	12.3
4S	0	Silt	Shallow	12.4
34S	0	Silt	Shallow	12.5
3S	0	Silt	Shallow	13.4
3D	6.25	Silt	Deep	13.4
12S	0	Silt	Shallow	17.2
12D	0	Silt	Deep	17.2
5S	0	Silt	Shallow	22
18S	0	Silt	Shallow	24.3
18D	1.25	Silt	Deep	24.3
14S	0	Silt	Shallow	24.5
14D	0	Silt	Deep	24.5
9S	0	Silt	Shallow	26
9D	0.625	Silt	Deep	26
7S	0	Silt	Shallow	27.4
7D	0.625	Silt	Deep	27.4
6S	0	Silt	Shallow	28.1
6D	0	Silt	Deep	28.1
10S	0	Silt	Shallow	28.9
10D	0	Silt	Deep	28.9
16S	0	Silt	Shallow	32.5
16D	1.875	Silt	Deep	32.5
11S	0	Silt	Shallow	34.4
8D	0.625	Silt	Deep	34.4
11D	0	Silt	Deep	34.4
17S	0	Silt	Shallow	35.2
17D	0.625	Silt	Deep	35.2
15D	0	Silt	Deep	38.4
29S	0	Silt	Shallow	42
19S	0	Silt	Shallow	42.1
21S	0	Silt	Shallow	43.6
21D	4.375	Silt	Deep	43.6
30D	0	Silt	Deep	43.9
28S	1.25	Silt	Shallow	46.9
20S	0	Silt	Shallow	48.8
20D	0	Silt	Deep	48.8
26S	0	Silt	Shallow	55.7
26D	0	Silt	Deep	55.7
25S	0	Silt	Shallow	57.6
53S	2.5	Other	Shallow	0.2
52S	1.25	Other	Shallow	0.3
45S	1.25	Other	Shallow	0.6
51S	1.25	Other	Shallow	0.8
1S	0.625	Other	Shallow	3.1
40S	1.25	Other	Shallow	4.8
40D	0	Other	Deep	4.8
35S	0.625	Other	Shallow	9
2S	0.625	Other	Shallow	10.6
2D	0	Other	Deep	10.6
37S	7.5	Other	Shallow	10.7
37D	2.5	Other	Deep	10.7
36S	0.625	Other	Shallow	11
36D	0	Other	Deep	11
39S	14.375	Other	Shallow	12
13S	0	Other	Shallow	12.3
13D	0.625	Other	Deep	12.3
4S	3.125	Other	Shallow	12.4
34S	3.125	Other	Shallow	12.5
3S	2.5	Other	Shallow	13.4
3D	0	Other	Deep	13.4
12S	0.625	Other	Shallow	17.2
12D	0	Other	Deep	17.2
5S	2.5	Other	Shallow	22
18S	0.625	Other	Shallow	24.3
18D	0	Other	Deep	24.3
14S	6.875	Other	Shallow	24.5
14D	2.5	Other	Deep	24.5
9S	0	Other	Shallow	26
9D	0	Other	Deep	26
7S	1.25	Other	Shallow	27.4
7D	0	Other	Deep	27.4
6S	0.625	Other	Shallow	28.1
6D	0	Other	Deep	28.1
10S	1.25	Other	Shallow	28.9
10D	0	Other	Deep	28.9
16S	1.875	Other	Shallow	32.5
16D	0	Other	Deep	32.5
11S	0	Other	Shallow	34.4
8D	3.75	Other	Deep	34.4
11D	0	Other	Deep	34.4
17S	0	Other	Shallow	35.2
17D	0	Other	Deep	35.2
15D	1.25	Other	Deep	38.4
29S	1.25	Other	Shallow	42
19S	1.875	Other	Shallow	42.1
21S	4.375	Other	Shallow	43.6
21D	1.875	Other	Deep	43.6
30D	0.625	Other	Deep	43.9
28S	0	Other	Shallow	46.9
20S	3.125	Other	Shallow	48.8
20D	1.25	Other	Deep	48.8
26S	0.625	Other	Shallow	55.7
26D	1.875	Other	Deep	55.7
25S	0.625	Other	Shallow	57.6
